# Supplementary material for: Gradient pooling distillation network for lightweight single image super-resolution reconstruction
Source: PeerJ Comput Sci. 2025 Feb 7;11:e2679. doi: 10.7717/peerj-cs.2679 (PMC11888847; doi:10.7717/peerj-cs.2679)
Supplement: Supplemental Information 4 [file peerj-cs-11-2679-s004.py]

import math

import torch
import torch.nn as nn
import torch.nn.functional as F
from torchvision import ops
from einops import rearrange
from timm.models.layers import DropPath, to_2tuple, trunc_normal_


# Layer Norm
class LayerNorm(nn.Module):
    def __init__(self, normalized_shape, eps=1e-6, data_format="channels_first"):
        super().__init__()
        self.weight = nn.Parameter(torch.ones(normalized_shape))
        self.bias = nn.Parameter(torch.zeros(normalized_shape))
        self.eps = eps
        self.data_format = data_format
        if self.data_format not in ["channels_last", "channels_first"]:
            raise NotImplementedError
        self.normalized_shape = (normalized_shape, )

    def forward(self, x):
        if self.data_format == "channels_last":
            return F.layer_norm(x, self.normalized_shape, self.weight, self.bias, self.eps)
        elif self.data_format == "channels_first":
            u = x.mean(1, keepdim=True)
            s = (x - u).pow(2).mean(1, keepdim=True)
            x = (x - u) / torch.sqrt(s + self.eps)
            x = self.weight[:, None, None] * x + self.bias[:, None, None]
            return x

class ChannelAttention(nn.Module):
    """Channel attention used in RCAN.
    Args:
        num_feat (int): Channel number of intermediate features.
        squeeze_factor (int): Channel squeeze factor. Default: 16.
    """

    def __init__(self, num_feat, squeeze_factor=5):
        super(ChannelAttention, self).__init__()
        self.attention = nn.Sequential(
            nn.AdaptiveAvgPool2d(1),
            nn.Conv2d(num_feat, num_feat // squeeze_factor, 1, padding=0),
            nn.ReLU(inplace=True),
            nn.Conv2d(num_feat // squeeze_factor, num_feat, 1, padding=0),
            nn.Sigmoid())

    def forward(self, x):
        y = self.attention(x)
        return x * y

class CABY(nn.Module):
    def __init__(self, num_feat, compress_ratio=2, squeeze_factor=10):
        super(CABY, self).__init__()

        self.cab = nn.Sequential(
            nn.Conv2d(num_feat, num_feat // compress_ratio, 3, 1, 1),
            nn.GELU(),
            nn.Conv2d(num_feat // compress_ratio, num_feat, 3, 1, 1),
            ChannelAttention(num_feat, squeeze_factor)
            )

    def forward(self, x):
        return self.cab(x)


class GPDN11(nn.Module):
    def __init__(self, dim, n_levels=4, drop_path=0.0):
        super(GPDN11, self).__init__()
        self.n_levels = n_levels
        chunk_dim = dim ##// n_levels
        # self.conv_pw = nn.Conv2d(dim, dim*n_levels, 1, 1, 0)
        # Spatial Weighting
        self.mfr = nn.ModuleList(
            [nn.Conv2d(chunk_dim//2**(i+1), chunk_dim//2**(i+1), 3, 1, 1, groups=chunk_dim//2**(i+1)) for i in range(self.n_levels-1)])
        self.mfr4 = nn.Conv2d(dim//2**(self.n_levels-1), dim//2**(self.n_levels-1), 3, 1, 1, groups=dim//2**(self.n_levels-1))
        # # Feature Aggregation
        self.aggr = nn.Conv2d(dim, dim, 1, 1, 0)
        # Activation
        self.act = nn.GELU()
        self.drop_path = DropPath(drop_path) if drop_path > 0. else nn.Identity()

    def forward(self, x):
        h, w = x.size()[-2:]
        xc1 = x.chunk(2, dim=1)
        # x1 = self.conv_pw(x)
        out = []
        x1 = self.mfr[0](xc1[0])
        out.append(x1)

        # x2 = F.max_pool2d(xc1[1], 6)
        p_size = (h // 4, w // 4)  ########
        x2 = F.adaptive_max_pool2d(xc1[1], p_size)   #########
        xc2 = x2.chunk(2, dim=1)
        x2 = self.mfr[1](xc2[0])
        x2 = F.interpolate(x2, size=(h, w), mode='nearest')
        out.append(x2)

        # x3 = F.max_pool2d(xc2[1], 6)
        p_size = (math.ceil(h / 16), math.ceil(w / 16))  ########
        x3 = F.adaptive_max_pool2d(xc2[1], p_size)   #########
        xc3 = x3.chunk(2, dim=1)
        x3 = self.mfr[2](xc3[0])
        x3 = F.interpolate(x3, size=(h, w), mode='nearest')
        out.append(x3)

        # x4 = F.max_pool2d(xc3[1], 6)
        p_size = (math.ceil(h / 64), math.ceil(w / 64))  ########
        x4 = F.adaptive_max_pool2d(xc3[1], p_size)   #########
        x4 = self.mfr4(x4)
        x4 = F.interpolate(x4, size=(h, w), mode='nearest')
        out.append(x4)

        x_out = torch.cat(out, dim=1)
        # print(out[0].shape)
        out = self.drop_path(self.aggr(x_out))
        out = self.act(out) * x
        return out


class SFT38(nn.Module):  #
    def __init__(self, dim, growth_rate, bias, window_size):
        super(SFT38, self).__init__()
        self.norm1 = LayerNorm(dim)
        self.norm2 = LayerNorm(dim)
        self.feat_mix = GPDN11(dim)
        self.cab = CABY(dim)

    def forward(self, x):
        x1 = self.feat_mix(self.norm1(x)) + x
        x2 = self.cab(self.norm2(x1)) + x
        return x2 ##

class None_GPD(nn.Module):  #
    def __init__(self, dim, growth_rate, bias, window_size):
        super(None_GPD, self).__init__()
        self.norm2 = LayerNorm(dim)
        self.cab = CABY(dim)

    def forward(self, x):
        x2 = self.cab(self.norm2(x)) + x
        return x2 ##

class None_CAB(nn.Module):  #
    def __init__(self, dim, growth_rate, bias, window_size):
        super(None_CAB, self).__init__()
        self.norm1 = LayerNorm(dim)
        self.feat_mix = SAFM11(dim)

    def forward(self, x):
        x1 = self.feat_mix(self.norm1(x)) + x
        return x1 ##

class DCC_st38(nn.Module):
    def __init__(self, upscale=4, growth_rate=2, num_blocks=8, dim=36):
        super(DCC_st38, self).__init__()
        self.to_feat = nn.Conv2d(3, dim, 3, 1, 1)
        self.feats = nn.Sequential(*[SFT38(dim, growth_rate=growth_rate, bias=True, window_size=7) for _ in range(num_blocks)])

        self.to_img = nn.Sequential(
            nn.Conv2d(dim, 3 * upscale**2, 3, 1, 1),
            nn.PixelShuffle(upscale)
        )

    def forward(self, x):
        x = self.to_feat(x)
        x = self.feats(x) + x
        x = self.to_img(x)
        return x

class DCC_st39(nn.Module):
    def __init__(self, upscale=4, growth_rate=2, num_blocks=8, dim=36):
        super(DCC_st39, self).__init__()
        self.upscale = upscale
        self.to_feat = nn.Conv2d(3, dim, 3, 1, 1)
        self.feats = nn.Sequential(
            *[SFT38(dim, growth_rate=growth_rate, bias=True, window_size=7) for _ in range(num_blocks)])

        self.to_img = nn.Sequential(
            nn.Conv2d(dim, 3 * upscale ** 2, 3, 1, 1),
            nn.PixelShuffle(upscale)
        )
        # self.out_img = nn.Conv2d(3, 3, 3, 1, 1)

    def forward(self, x):
        b, c, h, w = x.size()
        x1 = self.to_feat(x)
        x1 = self.feats(x1) + x1
        x2 = self.to_img(x1) + F.interpolate(x, size=(h * (self.upscale), w * (self.upscale)), mode='bicubic')
        # x2 = self.out_img(x2)
        return x2


class DCC_None_CAB(nn.Module):
    def __init__(self, upscale=4, growth_rate=2, num_blocks=8, dim=36):
        super(DCC_None_CAB, self).__init__()
        self.to_feat = nn.Conv2d(3, dim, 3, 1, 1)
        self.feats = nn.Sequential(*[None_CAB(dim, growth_rate=growth_rate, bias=True, window_size=7) for _ in range(num_blocks)])

        self.to_img = nn.Sequential(
            nn.Conv2d(dim, 3 * upscale**2, 3, 1, 1),
            nn.PixelShuffle(upscale)
        )

    def forward(self, x):
        x = self.to_feat(x)
        x = self.feats(x) + x
        x = self.to_img(x)
        return x

class DCC_None_GPD(nn.Module):
    def __init__(self, upscale=4, growth_rate=2, num_blocks=8, dim=36):
        super(DCC_None_GPD, self).__init__()
        self.to_feat = nn.Conv2d(3, dim, 3, 1, 1)
        self.feats = nn.Sequential(*[None_GPD(dim, growth_rate=growth_rate, bias=True, window_size=7) for _ in range(num_blocks)])

        self.to_img = nn.Sequential(
            nn.Conv2d(dim, 3 * upscale**2, 3, 1, 1),
            nn.PixelShuffle(upscale)
        )

    def forward(self, x):
        x = self.to_feat(x)
        x = self.feats(x) + x
        x = self.to_img(x)
        return x


if __name__== '__main__':
    #############Test Model Complexity #############
    from fvcore.nn import flop_count_table, FlopCountAnalysis, ActivationCountAnalysis    
    x = torch.randn(1, 3, 640, 360)

    model = DCC_st39(upscale=4, growth_rate=2, num_blocks=8, dim=32)
    print(model)
    print(f'params: {sum(map(lambda x: x.numel(), model.parameters()))}')
    print(flop_count_table(FlopCountAnalysis(model, x), activations=ActivationCountAnalysis(model, x)))
    output = model(x)
    print(output.shape)
