# Supplementary material for: Gradient pooling distillation network for lightweight single image super-resolution reconstruction
Source: PeerJ Comput Sci. 2025 Feb 7;11:e2679. doi: 10.7717/peerj-cs.2679 (PMC11888847; doi:10.7717/peerj-cs.2679)
Supplement: Supplemental Information 5 [file peerj-cs-11-2679-s005.txt]

numpy==1.24.2
torch==1.13.1
torchmetrics==0.9.3
pytorch-lightning==1.6.0
PyYAML==6.0
